# Supplementary material for: Circulating immune cells exhibit distinct traits linked to metastatic burden in breast cancer
Source: Breast Cancer Res. 2025 May 8;27:73. doi: 10.1186/s13058-025-01982-2 (PMC12063295; doi:10.1186/s13058-025-01982-2)
Supplement: Supplementary file 1 — Additional file1 [file 13058_2025_1982_MOESM1_ESM.xlsx]

## Sheet: B memory
transcript

## Sheet: CD14 Mono
transcript

## Sheet: CD16 Mono
transcript

## Sheet: CD4 TCM
transcript

## Sheet: CD4 TEM
transcript

## Sheet: CD8 TCM
transcript

## Sheet: CD8 TEM
transcript
